# Supplementary material for: White matter hyperintensity shape and location feature analysis on brain MRI; proof of principle study in patients with diabetes
Source: Sci Rep. 2018 Jan 30;8:1893. doi: 10.1038/s41598-018-20084-y (PMC5789823; doi:10.1038/s41598-018-20084-y)
Supplement: Supplementary file 1 — Database [file 41598_2018_20084_MOESM1_ESM.xls]

## Sheet: Database
UdesID	Control_Diabetes (0=control; 1=diabetes)	Gender (0=F; 1=M)	Age (age anonimized (rounded to 5 years))	Total_WMH_volume	Total_Punctuate_WMH_volume	Total_NonPunctuate_WMH_volume	Number_of_punctuate_WMH	Number_of_nonpunctuate_WMH	Eccentricity_WMH
C01	0	0	80	0.00223948	0.000220567	0.00201891	16	19	1.90098
C02	0	1	80	0.000734134	0.000100689	0.000633445	10	58	2.34315
C04	0	0	75	0.000481059	0	0.000481059	0	4	2.86392
C06	0	0	70	0.00187809	2.39744e-05	0.00185411	3	5	2.0646
C07	0	1	75	0.00448345	0.000727396	0.00375605	35	20	2
C08	0	0	75	0.0106408	0.00108091	0.00955991	30	46	1.99126
C09	0	1	80	0.00435716	0.000805955	0.00355121	49	34	1.79173
C10	0	1	65	0.00563457	0.00039658	0.00523799	24	35	1.75736
C11	0	1	75	0.000545247	0.000207522	0.000337725	9	3	1.53387
C13	0	0	65	0.000802961	1.22182e-05	0.000790743	1	10	2.80851
C14	0	1	70	0.00293528	0.000177149	0.00275813	19	36	1.86769
C15	0	0	80	0.00677132	0.000490414	0.0062809	21	35	2.04382
C16	0	0	70	0.00109555	0.000368848	0.000726697	11	11	1.73098
C17	0	1	65	0.00171882	0.000259853	0.00145897	18	34	1.94028
C19	0	1	75	0.0111791	0.00102542	0.0101537	42	19	1.70063
C20	0	0	75	0.00188692	5.53198e-05	0.0018316	7	15	1.90924
C21	0	0	75	0.00279034	0.000162738	0.0026276	7	13	1.64844
C22	0	1	75	0.00229697	0.000413837	0.00188313	30	26	1.82996
C23	0	1	75	0.00227794	0.000220192	0.00205775	16	18	1.886
C24	0	1	75	0.0027424	4.365e-05	0.00269876	5	17	2.4965
C26	0	1	80	0.00351177	7.27266e-05	0.00343904	9	33	1.80427
C27	0	1	70	0.000294953	5.50001e-05	0.000239952	3	7	3.39276
C28	0	1	70	0.0239549	0.00152082	0.0224341	60	31	1.76766
C29	0	1	65	0.000261771	3.49495e-05	0.000226821	5	12	1.77516
C30	0	1	65	0.00103755	3.29496e-05	0.0010046	6	11	2.0855
C31	0	0	70	0.00188953	0.000442269	0.00144726	24	20	1.68176
C32	0	0	65	0.0024164	0.00123716	0.00117924	48	53	1.98055
C33	0	1	65	0.000737689	9.43023e-05	0.000643386	5	20	2.58504
C34	0	1	75	0.00202203	0.000144682	0.00187735	12	29	2.13153
C35	0	1	70	0.00195563	4.36743e-05	0.00191195	7	11	2.12324
C36	0	0	80	0.00478383	0.000179048	0.00460478	14	35	1.9629
C37	0	1	65	0.00309594	0.000136875	0.00295906	8	68	2.6225
C38	0	1	70	0.00668077	0.00110477	0.005576	41	57	1.95425
C39	0	1	65	3.21165e-05	3.10925e-05	1.024e-06	1	1	1.84721
C40	0	1	65	0.00100714	6.63369e-05	0.000940804	10	25	1.95017
C41	0	1	65	0.000582502	1.74946e-05	0.000565007	3	15	3.46565
C42	0	1	70	8.67309e-05	4.09981e-05	4.57328e-05	2	2	2.13919
C43	0	0	65	0.00173357	7.5387e-05	0.00165818	9	8	1.83335
C44	0	1	65	0.000742086	4.86243e-05	0.000693461	8	28	2.30885
C45	0	1	70	0.00208055	0.000508248	0.00157231	33	35	1.85378
C46	0	0	70	0.00323205	0.000283019	0.00294903	16	58	2.0859
D63	1	1	65	0.000670375	3.11181e-05	0.000639257	4	17	2.284
C48	0	1	75	0.0206328	0.00100418	0.0196286	43	46	2
C51	0	0	65	0.00396326	0.000338612	0.00362465	14	46	2.34315
C52	0	1	70	0.00712633	0.00078229	0.00634404	34	89	2.29455
C53	0	0	65	0.000405123	2.12566e-05	0.000383867	2	5	1.67072
C54	0	1	75	0.00114147	5.38533e-05	0.00108762	7	24	1.96013
C55	0	0	70	0.000132032	0	0.000132032	0	9	2.52143
C56	0	0	65	0.00121198	0.000169384	0.00104259	19	26	1.94497
C57	0	0	70	0.000498918	3.90831e-05	0.000459835	5	11	2.33882
C58	0	0	75	0.02864	0.000560983	0.028079	48	70	2.23092
C59	0	0	70	0.00204159	0.000245973	0.00179562	13	42	2.08502
C60	0	0	65	0.000286455	5.1928e-06	0.000281262	1	30	2.59316
C61	0	1	70	0.0018542	0.000339336	0.00151486	23	43	1.93386
C62	0	1	75	0.00188375	7.18351e-05	0.00181192	6	33	2.28885
D01	1	1	75	0.00186075	0.000339957	0.00152079	17	19	2.39894
D02	1	0	75	0.0115626	0.000643507	0.0109191	50	43	2.04393
D03	1	0	70	0.00148295	3.47751e-05	0.00144818	2	23	2.1614
D04	1	1	75	0.00109764	7.22796e-05	0.00102536	11	67	2.32522
D05	1	1	70	0.0011539	0.000175332	0.000978569	17	39	2.13828
D06	1	1	70	0.00115422	8.0576e-06	0.00114616	1	19	2.79903
D07	1	1	65	0.000780086	0	0.000780086	0	17	2.42732
D08	1	0	65	0.00137908	0.000303954	0.00107513	18	45	2.08631
D09	1	1	80	0.00192132	0.000177666	0.00174366	10	33	2.27861
D11	1	0	75	0.00201102	7.63316e-05	0.00193469	8	35	2.06525
D12	1	1	65	0.0018944	9.7694e-05	0.0017967	5	49	2.9064
D13	1	1	75	0.00258924	0.000148259	0.00244098	11	57	2.51946
D14	1	0	70	0.00492497	0.000428062	0.00449691	21	105	2.53184
D15	1	0	75	0.00739679	0.00041352	0.00698327	17	56	2.23284
D16	1	0	75	0.00217487	3.60436e-05	0.00213883	2	15	2.16353
D17	1	0	65	0.00353607	0.000118348	0.00341772	12	63	2.26617
D18	1	0	65	0.000105439	0	0.000105439	0	9	2.54903
D20	1	1	75	0.00296874	0.000517007	0.00245173	31	84	2.24934
D21	1	1	80	0.000691532	8.0504e-06	0.000683482	1	32	2.51162
D22	1	0	70	0.000472563	0	0.000472563	0	19	2.5622
D23	1	1	65	0.00197031	0.000128934	0.00184138	15	58	2.34315
D24	1	1	65	0.00220469	0.000305941	0.00189875	26	104	2.604
D25	1	1	65	0.00406544	0.00027414	0.0037913	28	66	2.30324
D26	1	0	75	0.0116988	0.00098283	0.010716	61	84	2.2343
D27	1	1	75	0.000579092	2.03383e-05	0.000558753	4	19	3.00823
D28	1	1	75	0.00547255	0.000151361	0.00532119	16	67	2.08457
D29	1	1	65	0.0043978	0.00025413	0.00414367	26	60	2.18635
D30	1	1	75	0.00284833	0.00025593	0.0025924	20	55	2.31421
D31	1	1	70	0.00043167	0.00013777	0.0002939	13	15	1.71824
D32	1	1	65	0.00189538	0.000119729	0.00177565	11	70	2.63987
D33	1	1	70	0.00339359	0.000163496	0.0032301	9	16	1.82686
D34	1	0	65	0.000354993	7.3747e-06	0.000347618	2	20	2.46213
D35	1	0	70	0.00208511	0.000110631	0.00197448	10	43	2.17479
D36	1	1	75	0.00172412	0.000235093	0.00148902	15	57	2.20166
D37	1	0	70	0.00128294	4.02748e-05	0.00124266	5	32	2.56793
D38	1	0	75	0.00162495	7.6097e-06	0.00161734	1	16	2.08564
D39	1	1	65	0.000383191	0	0.000383191	0	12	2.33898
D40	1	1	65	0.00142942	5.78713e-05	0.00137155	9	51	2.35235
D41	1	0	75	0.00817522	0.000767368	0.00740786	33	45	2.20412
D42	1	0	70	0.000990316	9.95758e-05	0.000890741	7	39	3.33419
D43	1	0	70	0.00350526	0.000289135	0.00321613	28	28	1.85904
D44	1	0	75	0.00291404	0.000675957	0.00223808	28	30	2.25892
D45	1	1	75	0.000774565	1.16854e-05	0.00076288	2	40	2.39208
D46	1	1	65	0.00114761	5.3488e-06	0.00114226	1	26	2.08114
D47	1	1	70	0.0155166	0.000497578	0.015019	32	98	3
D48	1	1	65	0.000309166	9.998e-06	0.000299168	1	20	2.52143
D49	1	0	65	0.00263973	0.000177597	0.00246214	9	35	2.81858
D50	1	0	65	0.00434854	0.000608228	0.00374031	38	103	2.43562
D51	1	1	80	0.00358242	7.1265e-05	0.00351116	9	62	2.34315
D53	1	1	70	0.0166838	0.000406239	0.0162776	31	37	2.16564
D54	1	1	70	0.000119162	2.84837e-05	9.06779e-05	3	8	2.15971
D55	1	1	75	0.00866756	0.000394469	0.00827309	32	86	2.34315
D56	1	1	70	0.00216033	0.000259292	0.00190104	16	30	1.982
D57	1	0	70	0.012465	0.000305558	0.0121595	21	85	2.53262
D58	1	0	75	0.00471233	0.000621589	0.00409074	36	88	2.70537
D59	1	1	70	0.00273262	0.000376678	0.00235594	15	53	2.35042
D60	1	0	70	0.00218735	2.13665e-05	0.00216598	4	42	2.27935
D61	1	1	65	0.00200572	5.46494e-05	0.00195107	7	31	2.77616
D62	1	0	65	0.00110941	9.7718e-05	0.0010117	10	16	2.01356
